# Supplementary material for: DDIT4 promotes gastric cancer proliferation and tumorigenesis through the p53 and MAPK pathways
Source: Cancer Commun (Lond). 2018 Jul 5;38:45. doi: 10.1186/s40880-018-0315-y (PMC6034313; doi:10.1186/s40880-018-0315-y)
Supplement: Supplementary file 2 — Additional file 2: Table S1. The effect of DDIT4-knockdown on phosphorylation of signal protein. [file 40880_2018_315_MOESM2_ESM.xlsx]

## Sheet: Ratio Data
Table S1. the effect of DDIT4-knockdown on phosphorylation of signal protein
Name	Gene Symbol	Swiss Prot	shDDIT4 Phospho/Unphospho	NC Phospho/Unphospho	shDDIT4/NC
IkB-alpha (Phospho-Ser32/Ser36)	NFKBIA	P25963	4.29567	1.91795	2.23972
Estrogen Receptor-alpha (Phospho-Ser167)	ESR1	P03372	0.706737	0.4168	1.69563
p21Cip1 (Phospho-Thr145)	CDKN1A	P38936	0.683965	0.416311	1.64292
cdc25C (Phospho-Ser216)	CDC25C	P30307	0.751817	0.472362	1.59161
Beta-Catenin (Phospho-Thr41/Ser45)	CTNNB1	P35222	0.709091	0.597804	1.58616
TYK2 (Phospho-Tyr1054)	TYK2	P29597	0.67995	0.428829	1.5856
BAD (Phospho-Ser112)	BAD	Q92934	0.679775	0.432124	1.5731
PDK1 (Phospho-Ser241)	PDPK1	O15530	0.705921	0.455986	1.54812
Myc (Phospho-Ser373)	MYC	P01106	1.36712	0.886724	1.54176
BAD (Phospho-Ser155)	BAD	Q92934	0.6795	0.441012	1.54077
NFkB-p100/p52 (Phospho-Ser869)	RELA	Q04206	0.77027	0.503145	1.53091
MEK1 (Phospho-Thr291)	MAP2K1	Q02750	0.65739	0.430471	1.52714
Chk1 (Phospho-Ser345)	CHEK1	O14757	0.475329	0.387371	1.52706
JunD (Phospho-Ser255)	JUND	P17535	0.641046	0.425736	1.50574
HER2 (Phospho-Tyr877)	ERBB2	P04626	0.797834	0.533214	1.49627
Raf1 (Phospho-Ser259)	RAF1	P04049	0.665573	0.448211	1.48495
Chk2 (Phospho-Ser516)	CHEK2	O96017	0.582307	0.397757	1.46398
HDAC8 (Phospho-Ser39)	HDAC8	Q9BY41	0.620117	0.426012	1.45563
CrkII (Phospho-Tyr221)	CRK	P46108	0.660343	0.454103	1.45417
c-Jun (Phospho-Ser243)	JUN	P05412	0.343915	0.236545	1.45391
BAD (Phospho-Ser136)	BAD	Q92934	0.693114	0.441012	1.43
JunB (Phospho-Ser259)	JUNB	P17275	0.739432	0.519591	1.4231
NFkB-p105/p50 (Phospho-Ser893)	NFKB1	P19838	0.910099	0.646857	1.40695
Rel (Phospho-Ser503)	REL	Q04864	0.790164	0.571072	1.38365
GSK3 alpha (Phospho-Ser21)	GSK3A	P49840	0.67315	0.495769	1.35779
NFkB-p65 (Phospho-Thr254)	RELA	Q04206	0.584155	0.430418	1.35718
VEGFR2 (Phospho-Tyr951)	KDR	P35968	0.361801	0.268025	1.34988
ICAM-1 (Phospho-Tyr512)	ICAM1	P05362	0.972296	0.727852	1.33584
MEK1 (Phospho-Ser217)	MAP2K1	Q02750	0.576041	0.432859	1.33078
p70 S6 Kinase (Phospho-Ser424)	RPS6KB1	P23443	0.375179	0.284	1.32105
Elk-1 (Phospho-Ser383)	ELK1	P19419	0.785236	0.597413	1.31439
eEF2K (Phospho-Ser366)	EEF2K	O00418	0.661306	0.503996	1.31212
STAT4 (Phospho-Tyr693)	STAT4	Q14765	0.570938	0.436995	1.30651
NFkB-p105/p50 (Phospho-Ser907)	NFKB1	P19838	0.665624	0.511937	1.30021
JunB (Phospho-Ser79)	JUNB	P17275	0.825	0.638126	1.29285
MEK1 (Phospho-Ser221)	MAP2K1	Q02750	0.556041	0.430625	1.29124
Src (Phospho-Tyr529)	SRC	P12931	0.40584	0.314745	1.28943
Caveolin-1 (Phospho-Tyr14)	CAV1	Q03135	1.01262	0.79171	1.27903
MEK-2 (Phospho-Thr394)	MAP2K2	P36507	0.15002	0.559211	1.27859
Akt (Phospho-Thr308)	AKT1	P31749	0.651015	0.513438	1.26795
STAT1 (Phospho-Ser727)	STAT1	P42224	0.473294	0.374793	1.26281
STAT6 (Phospho-Tyr641)	STAT6	P42226	0.717223	0.570119	1.25802
p44/42 MAP Kinase (Phospho-Thr202)	MAPK3/MAPK1	P27361/P28482	0.616685	0.49234	1.25256
STAT1 (Phospho-Tyr701)	STAT1	P42224	0.833188	0.665973	1.25108
IGF-1R (Phospho-Tyr1161)	IGF1R	P08069	0.797587	0.638171	1.2498
MKK3 (Phospho-Ser189)	MAP2K3	P46734	0.470155	0.379383	1.23926
Integrin beta-3 (Phospho-Tyr773)	ITGB3	P05106	0.675418	0.550907	1.22601
p44/42 MAP Kinase (Phospho-Tyr204)	MAPK3/MAPK1	P27361/P28482	0.617045	0.505208	1.22137
STAT3 (Phospho-Ser727)	STAT3	P40763	0.711138	0.584314	1.21705
IkB-alpha (Phospho-Tyr42)	NFKBIA	P25963	0.481713	0.398225	1.20965
BRCA1 (Phospho-Ser1524)	BRCA1	P38398	0.737835	0.616337	1.19713
p53 (Phospho-Ser6)	TP53	P04637	0.713617	0.596251	1.19684
GSK3 beta (Phospho-Ser9)	GSK3B	P49841	1.02642	0.861163	1.1919
p27Kip1 (Phospho-Ser10)	CDKN1B	P46527	0.661623	0.555102	1.19189
P38 MAPK (Phospho-Tyr182)	MAPK14	Q16539	0.489875	0.414322	1.18235
Myc (Phospho-Thr58)	MYC	P01106	0.664491	0.566618	1.17273
NFkB-p65 (Phospho-Ser529)	RELA	Q04206	0.67651	0.578213	1.17
Shc (Phospho-Tyr349)	SHC1	P29353	0.545685	0.46824	1.1654
Myc (Phospho-Ser62)	MYC	P01106	0.637186	0.547186	1.16448
Akt2 (Phospho-Ser474)	AKT2	P31751	0.473085	0.410782	1.15167
STAT6 (Phospho-Thr645)	STAT6	P42226	0.43599	0.379719	1.14819
Chk1 (Phospho-Ser317)	CHEK1	O14757	0.558473	0.486952	1.14687
STAT3 (Phospho-Tyr705)	STAT3	P40763	0.661765	0.578383	1.14416
HSP27 (Phospho-Ser15)	HSPB1	P04792	0.821239	0.722527	1.13662
NFkB-p100/p52 (Phospho-Ser865)	RELA	Q04206	0.432489	0.381267	1.13435
mTOR (Phospho-Ser2448)	MTOR	P42345	0.691489	0.615175	1.12405
HSF1 (Phospho-Ser303)	HSF1	Q00613	0.554196	0.494125	1.12157
eIF2a (Phospho-Ser51)	EIF2S1	P05198	0.521696	0.466113	1.11925
Rac1/cdc42 (Phospho-Ser71)	RAC1	P63000	0.582064	0.520075	1.11919
PI3-kinase p85-alpha (Phospho-Tyr607)	PIK3R1	P27986	1.19444	1.06847	1.1179
HSP90B (Phospho-Ser254)	HSP90AB1	P08238	0.544348	0.488057	1.11534
Tau (Phospho-Ser404)	MAPT	P10636	0.59593	0.534646	1.11463
p27Kip1 (Phospho-Thr187)	CDKN1B	P46527	0.495242	0.444989	1.11293
JAK1 (Phospho-Tyr1022)	JAK1	P23458	0.937765	0.852663	1.09981
Rb (Phospho-Ser780)	RB1	P06400	0.504713	0.458924	1.09978
14-3-3 zeta (Phospho-Ser58)	YWHAZ	P63104	0.642202	0.584158	1.09936
Src (Phospho-Tyr418)	SRC	P12931	0.364706	0.333373	1.09399
CREB (Phospho-Ser133)	CREB1	P16220	0.512318	0.471343	1.08693
Caspase 9 (Phospho-Thr125)	CASP9	P55211	1.89263	1.74479	1.08474
BRCA1 (Phospho-Ser1423)	BRCA1	P38398	0.346644	0.322365	1.07532
Pyk2 (Phospho-Tyr402)	PTK2B	Q14289	0.413075	0.384712	1.07372
SHP-2 (Phospho-Tyr580)	PTPN11	Q06124	0.753759	0.705228	1.06882
Akt (Phospho-Ser473)	AKT1	P31749	0.545567	0.510753	1.06816
STAT5A (Phospho-Tyr694)	STAT5A	P42229	0.990173	0.929697	1.06505
FKHR (Phospho-Ser256)	FOXO1	Q12778	0.580614	0.545605	1.06417
Chk1 (Phospho-Ser280)	CHEK1	O14757	0.787827	0.746237	1.05573
Caspase-3 (Phospho-Ser150)	CASP3	P42574	1.8541	1.77209	1.04628
MSK1 (Phospho-Ser376)	RPS6KA5	O75582	0.663919	0.638343	1.04007
c-Kit (Phospho-Tyr721)	KIT	P10721	0.47767	0.460387	1.03754
c-Jun (Phospho-Thr239)	JUN	P05412	0.613211	0.592447	1.03505
AMPK1 (Phospho-Thr174)	PRKAA1	Q13131	0.445499	0.433538	1.02759
IKK alpha (Phospho-Thr23)	CHUK	O15111	0.670795	0.654655	1.02465
SAPK/JNK (Phospho-Thr183)	MAPK9/MAPK8	P45983/P45984/P53779	0.601365	0.592279	1.01534
Integrin beta-3 (Phospho-Tyr785)	ITGB3	P05106	0.510086	0.502481	1.01514
4E-BP1 (Phospho-Thr36)	EIF4EBP1	Q13541	0.616925	0.619477	0.995881
Myc (Phospho-Thr358)	MYC	P01106	0.322306	0.324132	0.994367
CaMKII (Phospho-Thr286)	CAMK2A	Q9UQM7	0.424749	0.42886	0.990414
HSP27 (Phospho-Ser78)	HSPB1	P04792	0.884672	0.906011	0.976447
Histone H2A.X (Phospho-Ser139)	H2AFX	P16104	0.609731	0.626098	0.973858
Trk B (Phospho-Tyr515)	NTRK2	Q16620	0.197454	0.202835	0.973472
cdc25A (Phospho-Ser75)	CDC25A	P30304	0.475425	0.489671	0.970908
JAK2 (Phospho-Tyr1007)	JAK2	O60674	0.601756	0.622439	0.966771
BCL-XL (Phospho-Ser62)	BCL2L1	Q07817	0.212761	0.221383	0.961051
JAK2 (Phospho-Tyr221)	JAK2	O60674	0.557251	0.585997	0.950945
IkB-epsilon (Phospho-Ser22)	NFKBIE	O00221	0.524743	0.56748	0.92469
FGF Receptor 1 (Phospho-Tyr154)	FGFR1	P11362	0.589412	0.638835	0.922635
Fak (Phospho-Tyr397)	PTK2	Q05397	1.11783	1.21248	0.921943
ERK3 (Phospho-Ser189)	MAPK6	Q16659	1.37445	1.49208	0.921165
Caspase 9 (Phospho-Tyr153)	CASP9	P55211	1.41321	1.55325	0.909844
CDK2 (Phospho-Thr160)	CDK2	P24941	0.415081	0.457711	0.906861
Chk2 (Phospho-Thr68)	CHEK2	O96017	0.461695	0.510551	0.904306
CDC2 (Phospho-Tyr15)	CDK1	P06493	0.560461	0.62461	0.897299
Caspase 9 (Phospho-Ser144)	CASP9	P55211	1.34879	1.50711	0.894948
PTEN (Phospho-Ser380/Thr382/Thr383)	PTEN	P60484	0.669635	0.752322	0.890091
Met (Phospho-Tyr1349)	MET	P08581	0.600377	0.68126	0.881275
EGFR (Phospho-Tyr1110)	EGFR	P00533	0.506204	0.574794	0.880671
elF4E (Phospho-Ser209)	EIF4E	P06730	0.453532	0.524217	0.865161
Beta-Catenin (Phospho-Ser37)	CTNNB1	P35222	0.585053	0.677778	0.863194
PI3-kinase p85-subunit alpha/gamma (Phospho-Tyr467/Tyr199)	PIK3R1/ PIK3R3	P27986/Q92569	1.09298	1.26644	0.863032
Caspase 9 (Phospho-Ser196)	CASP9	P55211	0.84315	1.01406	0.831461
PDGF Receptor beta (Phospho-Tyr751)	PDGFRB	P09619	0.638239	0.773953	0.824647
c-Jun (Phospho-Ser73)	JUN	P05412	0.108883	0.140945	0.772522
Keratin 18 (Phospho-Ser33)	KRT18	P05783	0.415629	0.590119	0.704314
STAT5A (Phospho-Ser780)	STAT5A	P42229	0.129381	0.19045	0.679341
ERK8 (Phospho-Thr175/Tyr177)	MAPK15	Q8TD08	0.634731	0.989074	0.641742
FAK (Phospho-Tyr861)	PTK2	Q05397	0.402339	0.698994	0.575597
BCL-2 (Phospho-Thr56)	BCL2	P10415	0.29	0.589433	0.491998
MDM2 (Phospho-Ser166)	MDM2	Q00987	0.367208	0.757088	0.485027
FAK (Phospho-Tyr925)	PTK2	Q05397	0.36	0.757258	0.475399
BCL-2 (Phospho-Ser70)	BCL2	P10415	0.31	0.678027	0.457209
p53 (Phospho-Ser315)	TP53	P04637	0.066289	0.209582	0.316292

## Sheet: 数据说明
说明： Ratio Data：组间比较时，计算131种磷酸化位点蛋白的同一磷酸化位点的调变值。 组间磷酸化水平比值计算公式：Phospho Ratio =Phospho Ratio_(Exp.)/Phospho Ratio_(Con.)
